# Supplementary material for: Salivary Effector Sm9723 of Grain Aphid Sitobion miscanthi Suppresses Plant Defense and Is Essential for Aphid Survival on Wheat
Source: Int J Mol Sci. 2022 Jun 21;23(13):6909. doi: 10.3390/ijms23136909 (PMC9266898; doi:10.3390/ijms23136909)
Supplement: Supplementary file 1 [file ijms-23-06909-s001.zip]

Archive with 1 entries (1 files):
- ijms-1745021-supplementary.pdf
